# Supplementary material for: A placental model of SARS-CoV-2 infection reveals ACE2-dependent susceptibility and differentiation impairment in syncytiotrophoblasts
Source: Nat Cell Biol. 2023 Jul 13;25(8):1223–34. doi: 10.1038/s41556-023-01182-0 (PMC10415184; doi:10.1038/s41556-023-01182-0)
Supplement: Supplementary file 4 — Source data for graphs. [file 41556_2023_1182_MOESM4_ESM.xlsx]

## Sheet: f
qPCR ACE2
TSC			EVT			ST				Lung AT2
1	1	1	95.3394	93.3773	62.6829	94.3532	101.125	82.1393	61.1805	53.6312	27.7612
qPCR TMPRSS2
TSC			EVT			ST				Lung AT2
1	1	1	2.59368	2.57576	1.84038	2.18859	2.21914	1.61328	6.25496	6.27667	4.08405
