# Supplementary material for: A placental model of SARS-CoV-2 infection reveals ACE2-dependent susceptibility and differentiation impairment in syncytiotrophoblasts
Source: Nat Cell Biol. 2023 Jul 13;25(8):1223–34. doi: 10.1038/s41556-023-01182-0 (PMC10415184; doi:10.1038/s41556-023-01182-0)
Supplement: Supplementary file 5 — Statistical source data for graphs. [file 41556_2023_1182_MOESM5_ESM.xlsx]

## Sheet: b
	Mock			Ancestral			Delta			Omicron BA.5
0	1.2	1.2	1.2	4.7	4.45	4.7	3.7	3.2	3.45	3.95	3.95	4.2
1	1.2	1.2	1.2	5.45	5.45	5.7	4.45	5.45	5.2	5.45	5.7	5.45
3	1.2	1.2	1.2	5.95	5.95	6.2	7.2	6.7	7.2	5.2	4.7	4.7

## Sheet: c
	Mock			Ancestral			Delta			Omicron BA.5
0	43719.8	44011.6	72487.5	2.08468e+07	4.60112e+07	1.50475e+07	1.46628e+06	1.05136e+06	1.13874e+06	3.86752e+08	7.13257e+08	3.08459e+08
1	18533.6	31980.2	25847.9	2.21173e+08	4.88154e+08	4.10616e+08	1.4173e+07	3.36564e+07	5.32632e+07	7.0383e+08	5.76487e+08	4.97995e+08
3	72971.3	46417.4	58587.6	2.31552e+09	1.73944e+09	2.08171e+09	4.18595e+09	6.71325e+09		2.21016e+09	1.33303e+09	1.12129e+09

## Sheet: f
	Uninfected (dsRNA-)					Infected (dsRNA+)
Mock	100	100	100			0	0	0
Virus	47.0588	27.1186	53.3333			52.9412	72.8814	46.6667
