# Supplementary material for: A placental model of SARS-CoV-2 infection reveals ACE2-dependent susceptibility and differentiation impairment in syncytiotrophoblasts
Source: Nat Cell Biol. 2023 Jul 13;25(8):1223–34. doi: 10.1038/s41556-023-01182-0 (PMC10415184; doi:10.1038/s41556-023-01182-0)
Supplement: Supplementary file 6 — Statistical source data for graphs. [file 41556_2023_1182_MOESM6_ESM.xlsx]

## Sheet: a
ST differentiation qPCR
	ACE2
HDF	0.0593339	0.441352	0.14161
TSC	1	1	1
d2 ST	20.1122	23.5067	28.443
d3 ST	40.9275	36.886	34.0598
d4 ST	170.072	106.521	145.513
d5 ST	102.537	77.9783	86.5223
d6 ST	94.3532	101.125	82.1393

## Sheet: d
	Undifferentiated, dsRNA-			Undifferentiated, dsRNA+			Differentiated, dsRNA-			Differentiated. dsRNA+
Day 2 Mock	32.8767	26.6979	35.9223				67.1233	73.3021	64.0777
Day 2 SARS-CoV-2, dsRNA-	22.5352	33.3333	22.7723				77.4648	66.6667	77.2277
Day 2 SARS-CoV-2, dsRNA+				71.9512	85.3933	79.8387				28.0488	14.6067	20.1613
Day 3 Mock	34.3023	32.3912	28.4752				65.6977	67.6088	71.5248
Day 3 SARS-CoV-2, dsRNA-	30.7692	29.4118	24.8227				69.2308	70.5882	75.1773
Day 3 SARS-CoV-2, dsRNA+				82.4324	81.6514	84.252				17.5676	18.3486	15.748
Day 4 Mock	29.1947	27.3684	24.2236				70.8053	72.6316	75.7764
Day 4 SARS-CoV-2, dsRNA-	20.2532	25	23.3333				79.7468	75	76.6667
Day 4 SARS-CoV-2, dsRNA+				76.2295	83.0275	87.8924				23.7705	16.9725	12.1076

## Sheet: e
	Uninfected (dsRNA-)					Infected (dsRNA+)
Day 2 Mock	0.879518	0.852941	0.83871	0.836066
Day 2 Virus	0.72973	0.782609	0.777778	0.677419		0.285714	0.5	0.5	0.5
Day 3 Mock	0.87013	0.857143	0.833333	0.833333
Day 3 Virus	0.824561	0.846154	0.83871	0.848485		0.375	0.545455	0.333333	0.411765
Day 4 Mock	0.875	0.868421	0.894737	0.879518
Day 4 Virus	0.8	0.855072	0.848485	0.782609		0.5	0.6	0.5	0.375

## Sheet: f
bHCG
Day 2 ST Mock	Day 2 ST Virus	Day 3 ST Mock	Day 3 ST Virus	Day 4 ST Mock	Day 4 ST Virus
47.5118	18.0144	54.0472	24.9387	51.8526	2.52973
39.1116	18.767	56.0472	22.6478	53.2092	2.98246
32.7824	22.0773	66.7059	26.8591	61.9179	4.52521

## Sheet: g
LDH
Day 2 ST Mock	Day 2 ST Virus	Day 3 ST Mock	Day 3 ST Virus	Day 4 ST Mock	Day 4 ST Virus
0.12481	0.358291	0.166108	0.528797	0.0996625	0.597801
0.206663	0.346975	0.250454	0.242555	0.128974	0.687947
0.194573	0.293423	0.270085	0.614748	0.0954437	0.511231
