# Supplementary material for: A placental model of SARS-CoV-2 infection reveals ACE2-dependent susceptibility and differentiation impairment in syncytiotrophoblasts
Source: Nat Cell Biol. 2023 Jul 13;25(8):1223–34. doi: 10.1038/s41556-023-01182-0 (PMC10415184; doi:10.1038/s41556-023-01182-0)
Supplement: Supplementary file 7 — Statistical source data for graphs. [file 41556_2023_1182_MOESM7_ESM.xlsx]

## Sheet: b
Organoids- (Mock), ST medium	Organoids- (SARS-CoV-2), ST medium	Organoids+ (Mock), ST medium	Organoids+ (SARS-CoV-2), ST medium	Organoids+ (Mock), TO medium	Organoids+ (SARS-CoV-2), TO medium
825533	8.04931e+09	222487	1.06976e+10	4733.34	40941.8
878719	1.23753e+10	28542.9	8.21859e+09	7378.88	51474.4
15182	1.39243e+10	64269.1	8.87031e+09	2642.94	162827

## Sheet: c
Organoids- (Mock), ST medium	Organoids- (SARS-CoV-2), ST medium	Organoids+ (Mock), ST medium	Organoids+ (SARS-CoV-2), ST medium	Organoids+ (Mock), TO medium	Organoids+ (SARS-CoV-2), TO medium
0.168612	0.258352	40319.8	32662.8	10847.3	14072.1
0.348147	0.168612	36786.3	13405.9	10491.5	15238.5
0.258352	0.168612	48305.2	7529.16	11869.5	12863.6
