# Supplementary material for: A placental model of SARS-CoV-2 infection reveals ACE2-dependent susceptibility and differentiation impairment in syncytiotrophoblasts
Source: Nat Cell Biol. 2023 Jul 13;25(8):1223–34. doi: 10.1038/s41556-023-01182-0 (PMC10415184; doi:10.1038/s41556-023-01182-0)
Supplement: Supplementary file 8 — Statistical source data for graphs. [file 41556_2023_1182_MOESM8_ESM.xlsx]

## Sheet: b
TCID
	MockCtrl			VirusCtrl			MockαACE2			VirusαACE2
d3 infect		1.2	1.2	6.2	5.7	4.95	1.2	1.2	1.2	1.45	1.2	1.2
d5 infect	1.2	1.2	1.2	5.2	5.45	5.2	1.2	1.2	1.2	1.2	1.45	1.7
Genome copies
	MockCtrl			VirusCtrl			MockαACE2			VirusαACE2
d3 infect		34761.1	30692.4	1738000000	3248000000	2481000000	32523.8	28930.3	15387	8.59147e+06	135028	41341.2
d5 infect	105.042	972.218	105.042	1.09535e+07	3.18818e+07	1.61034e+08	1733.68	3542.26	249.283	187177	62580.6	24302.2

## Sheet: c
TCID anti-ACE2
		Ancestral																Omicron
		Mock			Isotype			W141			W148			W141+W148			Isotype			W141			W148			W141+W148
3		1.2	1.2	1.2	4.2	5.2	5.7	1.2	3.45	2.95	3.45	1.95	1.2	1.2	1.2	3.7	2.95	5.45	5.2	4.2	2.95	4.95	3.45	4.7	3.7	1.95	1.2	1.2
TCID anti-Spike
		Ancestral																Omicron
		Mock			Isotype			REGN10987			REG10933			REG10933 +REGN10987			CR3022			Isotype			REGN10987			REG10933			REG10933 +REGN10987			CR3022
3		1.2	1.2	1.2	3.95	4.2	4.95	1.2	1.2	1.2	1.2	1.2	1.2	1.2	1.2	1.2	1.2	1.2	1.2	4.7	4.7	5.95	5.45	4.95	4.95	1.2	1.2	1.2	1.2	1.2	1.2	5.45	5.2	4.95

## Sheet: d
Genome anti-ACE2
		Ancestral																Omicron
		Mock			Isotype			W141			W148			W141+W148			Isotype			W141			W148			W141+W148
3		6501.34	3030.07	3949.45	1.62494e+08	1.37042e+08	8.22315e+08	115473	9.38251e+06	9.9307e+06	1.22293e+07	1.1846e+06	1.84348e+08	179592	31281.2	2.49478e+07	3.95883e+07	3.64742e+08	7.84006e+08	3.12952e+07	2.08707e+07	1.3591e+09	2.64013e+07	1.18375e+08	2.13585e+08	2.88884e+07	323717	695823
Genome anti-Spike
		Ancestral																Omicron
		Mock			Isotype			REGN10987			REG10933			REG10933 +REGN10987			Isotype			REGN10987			REG10933			REG10933 +REGN10987			CR3022			CR3022
3		6501.34	3030.07	3949.45	1.0961e+09	3.83449e+08	2.39167e+09	59160.5	940363	45260.8	28299.6	95591.6	50898.8	71498.6	1.32377e+07	707713	3.46288e+09	2.96553e+09	3.46288e+09	2.47688e+09	6.01447e+08	1.62723e+09	464042	610976	610976	391477	648768	828940	168120	510303	22739.1	2.99534e+09	9.91765e+08	3.26116e+09

## Sheet: i
	Undifferentiated, dsRNA-			Undifferentiated, dsRNA+			Differentiated, dsRNA-			Differentiated. dsRNA+
MockCtrl	34.1463	34.4	43.1034				65.8537	65.6	56.8966
VirusCtrl	34.7065	27.5655	46.3415				65.2935	72.4345	53.6585
VirusCtrl				69.7208	76.1574	74.6988				30.2792	23.8426	25.3012
MockαACE2	43.906	38.1295	39.2857				56.094	61.8705	60.7143
VirusαACE2	41.1937	36.5385	41.6				58.8063	63.4615	58.4

## Sheet: j
HCG
MockCtrl	VirusCtrl	MockαACE2	VirusαACE2
202667	61147.1	259945	177853
240777	62758.4	225164	191452
	51022	228179	178924

## Sheet: k
LDH
MockCtrl	VirusCtrl	MockαACE2	VirusαACE2
0.17	0.245	0.174	0.201
0.157	0.242	0.184	0.213
	0.247	0.168	0.17
