# Supplementary material for: A placental model of SARS-CoV-2 infection reveals ACE2-dependent susceptibility and differentiation impairment in syncytiotrophoblasts
Source: Nat Cell Biol. 2023 Jul 13;25(8):1223–34. doi: 10.1038/s41556-023-01182-0 (PMC10415184; doi:10.1038/s41556-023-01182-0)
Supplement: Supplementary file 9 — Source data for graphs. [file 41556_2023_1182_MOESM9_ESM.xlsx]

## Sheet: d
TCID
TSC Mock				TSC Virus
2.45	2.2	2.2	2.2	2.2	2.2	2.7	2.45
1.7	2.2	1.7	1.95	2.2	1.7	1.95	2.2
2.2	2.2	2.2	2.2	2.2	2.2	1.7	1.7
Genome copies per ml
TSC Mock				TSC Virus
				3.46729e+07	3.5086e+07	4.93629e+07	4.26831e+07
				1.37769e+07	1.29054e+07	1.08126e+07	8.79332e+06
				978841	2.40266e+06	315894	199177

## Sheet: f
TCID
EVT Mock				EVT Virus
1.7	1.7	1.7	1.7	2.7	2.2	2.2	2.45
1.7	1.7	1.7	1.7	1.7	1.7	1.7	1.7
1.7	1.7	1.7	1.7	1.7	2.2	1.7	1.7
Genome copies per ml
EVT Mock				EVT Virus
				5.6603e+07	2.98072e+07	3.52021e+07	5.25784e+07
				1.38329e+07	1.20189e+07	1.67546e+07	1.77266e+07
				1.023e+06	1.47995e+07	156860	222532
