# Supplementary material for: A placental model of SARS-CoV-2 infection reveals ACE2-dependent susceptibility and differentiation impairment in syncytiotrophoblasts
Source: Nat Cell Biol. 2023 Jul 13;25(8):1223–34. doi: 10.1038/s41556-023-01182-0 (PMC10415184; doi:10.1038/s41556-023-01182-0)
Supplement: Supplementary file 10 — Statistical source data for graphs. [file 41556_2023_1182_MOESM10_ESM.xlsx]

## Sheet: b
TCID 32F
		Mock			Ancestral			Delta			Omicron BA.5
0		1.2	1.2	1.2	4.7	3.7	4.45	3.95	3.95	3.45	4.2	3.95	3.95
1		1.2	1.2	1.2	3.95	4.45	4.7	4.2	3.7	4.2	4.95	5.45	5.45
3		1.2	1.2	1.2	6.2	6.7	6.2	5.45	5.7	5.2	3.7	3.95	4.2
Genome copies 32F
		Mock			Ancestral			Delta			Omicron BA.5
0		34869.2	18533.6	28371	1.80084e+07	2.05712e+07	2.59648e+07	1.47607e+06	970692	1.11624e+06	3.14677e+08	5.11425e+08	4.33062e+08
1		46727.3	31768.2	23237.9	1.45448e+08	1.30762e+08	1.69497e+08	2.04348e+07	3.7965e+06	1.66266e+07	5.42982e+08	5.21735e+08	6.03968e+08
3		43141.9	28942.9	32842.7	3.78839e+09	8.64422e+09	5.35424e+09	8.59302e+08	5.18276e+08	9.88145e+08	5.01319e+08	4.07893e+08	6.71804e+08

## Sheet: d
TCID FT008
		Mock			Ancestral			Delta			Omicron BA.5
0		1.2	1.2	1.2	3.45	3.2	4.2	3.7	4.45	3.45	4.2	4.7	4.2
1		1.2	1.2	1.2	5.2	4.95	5.2	5.45	4.95	4.7	5.2	5.45	5.2
3		1.2	1.2	1.2	6.2	5.95	5.45	5.95	6.7	6.7	5.45	5.7	5.7
Genome copies FT008
		Mock			Ancestral			Delta			Omicron BA.5
0		26969.1	18956.4	21272.2	1.42711e+07	3.26346e+07	1.64548e+07	666160	643957	934975	3.4076e+08	3.03664e+08	4.3202e+08
1		44843.3	50321.5	47022.9	1.59468e+08	1.35521e+08	1.43075e+08	1.89725e+07	4.86854e+07	5.31712e+07	4.94757e+08	4.59202e+08	6.23021e+08
3		20013	21856.9	20563.1	1.90692e+09		2.1987e+09	8.17108e+08	1.38658e+09	1.38658e+09	9.81248e+08	2.38506e+09	1.24404e+09
