# Supplementary material for: A placental model of SARS-CoV-2 infection reveals ACE2-dependent susceptibility and differentiation impairment in syncytiotrophoblasts
Source: Nat Cell Biol. 2023 Jul 13;25(8):1223–34. doi: 10.1038/s41556-023-01182-0 (PMC10415184; doi:10.1038/s41556-023-01182-0)
Supplement: Supplementary file 12 — Source western blots. [file 41556_2023_1182_MOESM12_ESM.xlsx]

## Sheet: d
	HDF					Lung AT2					TSC					ST d2					ST d3					ST d4					ST d5					ST d6
TMPRSS2	0.0132304	0.00234695	0.00258611			6.25496	6.27667	4.08405			1	1	1			0.795536	0.907519	0.882703			1.53688	1.40444	1.00347			0.904379	0.787308	0.82932			1.09051	1.02456	0.907519			2.18859	2.21914	1.61328

## Sheet: e
32F ST
Mock			Virus
1.2	1.2	1.2	5.45	5.2	5.2
1.2	1.2	1.2	4.45	5.2	4.95
1.2	1.2	1.2	4.2	4.45	3.2
1.2	1.2	1.2	2.95	2.95	3.45
55F ST
Mock			Virus
1.2	1.2	1.2	4.2	0.7	4.2
1.2	1.2	1.2	4.2	5.2	4.45
1.2	1.2	1.2	4.45	4.7	5.2
1.2	1.2	1.2	3.45	3.45	2.7

## Sheet: g
Mock	Virus
100	64.22
100	78.57
100	79.42
100	67.86
100	86.52

## Sheet: h
Mock	Virus	Staurosporine
42790	73893	158926
14670	57860	99712
63075	66167	131851
61785	79460	155523
73260	123032	109465
39809	71634	96842
