# Supplementary material for: A placental model of SARS-CoV-2 infection reveals ACE2-dependent susceptibility and differentiation impairment in syncytiotrophoblasts
Source: Nat Cell Biol. 2023 Jul 13;25(8):1223–34. doi: 10.1038/s41556-023-01182-0 (PMC10415184; doi:10.1038/s41556-023-01182-0)
Supplement: Supplementary file 13 — Statistical source data for graphs. [file 41556_2023_1182_MOESM13_ESM.xlsx]

## Sheet: g
Antiviral Luminescence (Viral replication)
Mock	DMSO	Rem	NHC
135	1870622	1659	18105
157	587889	1564	30856
574	782541	957	16780
Antiviral Genome copies
Mock	DMSO	Rem	NHC
603.7	5.3516e+08	1.40762e+07	1.36188e+06
603.7	2.69244e+08	4.04328e+07	1.029e+06
7158.75	2.7372e+08	1.3397e+07	2.95572e+06

## Sheet: h
Antiviral Luminescence Toxicity
Mock	DMSO	Rem	NHC
887338	1106168	607711	616266
1068038	1001479	675680	691394
1105437	1109339	689714	938614
Antiviral HCG
Mock	DMSO	Rem	NHC
37174.2	24156.9	56877.8	69919.3
46320	29960.9	49714.7	69708.6
65748.7	25000.8	29787.9	80319.3
